# Supplementary material for: The Usefulness of Anthropometric Measurements and Indicators in Assessing Muscle Mass in Older Adults
Source: J Clin Med. 2025 Aug 27;14(17):6067. doi: 10.3390/jcm14176067 (PMC12429639; doi:10.3390/jcm14176067)
Supplement: Supplementary file 1 [file jcm-14-06067-s001.zip]

Archive with 1 entries (1 files):
- jcm-3821481-supplementary.pdf
